# Supplementary material for: Quantifying Transmission Investment in Malaria Parasites
Source: PLoS Comput Biol. 2016 Feb 18;12(2):e1004718. doi: 10.1371/journal.pcbi.1004718 (PMC4759450; doi:10.1371/journal.pcbi.1004718)
Supplement: S1 Code — (R) [file pcbi.1004718.s003.R]

#####################################################
# Code from Greischar, Mideo, Read & Bjornstad 2016 #
#####################################################

library(splines)
# import data:
allData = read.csv("SH1 dryad data file.csv", header=TRUE, sep = ',')
# focus on non-drug treated infections
nodrugs = allData[allData$Drugs=="nodrugs",]
# select resistant clone
clones = nodrugs[nodrugs$Clone=="R",]
# rename columns for drug resistant asexuals and gametocytes
# for ease of referencing later
colnames(clones) <- c("Box","Mouse","Drugs","Clone","Day","Weight","RBC","Asex","S.asex","Gam","S.gam")
# set units for RBCs
# in this data set, RBC numbers are given in numbers that need to be multiplied by 10^6
rbcUnit = 10^6

getF = function(n, nparms1,sse1,nparms2,sse2){
  # function to return p-value associated with F statistic
  # which follows an F distribution with df1 = p-q, df2 = n-p
  # first determine which model has more parameters/
  # smaller sum squared error:
  if(nparms1>nparms2 & sse2>sse1){
    sseOmega = sse1
    p = nparms1
    sseomega = sse2
    q = nparms2
  } # end test for model1 is more complex
  if(nparms2>nparms1 & sse1>sse2){
    sseOmega = sse2
    p = nparms2
    sseomega = sse1
    q = nparms1
  } # end test for model2 is more complex
  if(nparms2>nparms1 & sse2 > sse1){
    sseOmega = NA
    p = NA
    sseomega = NA
    q = NA
    print("Error: model fit is not a global optimum, refit with different starting parameters.")
  } # if model2 has more parameters but doesn't fit better, that's an error
  if(nparms1>nparms2 & sse1 > sse2){
    sseOmega = NA
    p = NA
    sseomega = NA
    q = NA
    print("Error: model fit is not a global optimum, refit with different starting parameters.")
  } # if model2 has more parameters but doesn't fit better, that's an error
  Fstatistic = ((sseomega-sseOmega)/(p-q))/(sseOmega/(n-p))
  pVal = pf(q=Fstatistic, df1=(p-q), df2=(n-p), lower.tail=FALSE)
  return(pVal)
} # end getF function

maxCarryover=1
i=1
mouse=clones[clones$Mouse==i,]
mouseID=i

tau=2

# to get the longest continuous run of data:
resLog=rle(diff(mouse$Day)==1)
# returns lengths of runs for which the difference in plausible indices is 1
runLength = max(resLog$lengths[which(resLog$values)]) # get the max length of
# the consecutive run
dummy=0
j=1
while(dummy==0 & j<length(mouse$Day)){
  startDay=mouse$Day[j]
  endDay=mouse$Day[(j+runLength)]
  if(startDay+runLength==endDay){
    startIndex=which(mouse$Day==startDay)
    dummy=1}
  j = j+1
}

# regression approach
# set up time lags for asexual dynamics
times = mouse$Day[startIndex:(startIndex+runLength)]
rbcUI = rbcUnit*mouse$RBC[startIndex:(startIndex+runLength)] # infected & uninfected RBCs
para = mouse$Asex[startIndex:(startIndex+runLength)]
rbc = rbcUI-para # uninfected RBCs ONLY
gams = mouse$Gam[startIndex:(startIndex+runLength)]
Itplus1 = para[2:length(para)]
It = para[1:(length(para)-1)]
St = rbc[1:(length(rbc)-1)]
# Estimate effective propagation numbers
x = rep(NA, length(It))
for (p in c(1:length(It))){
  if(is.na(It[p])==FALSE && is.na(Itplus1[p])==FALSE){
    if(It[p]>0 & Itplus1[p]>0){
      fitA = lm(log(Itplus1[p])~offset(log(It[p])+log(St[p])))
      x[p] = exp(fitA$coef[[1]])}
  }
} # end asex loop
x[x*St>20]=NA
length(x) <- length(times) # so that an NA is added for the last day,
# when effective propagation could not be estimated

subtimes = times[is.na(x)==FALSE]
subx = x[is.na(x)==FALSE]
subrbc = rbc[is.na(x)==FALSE]
subpara = para[is.na(x)==FALSE]
subgams = gams[is.na(x)==FALSE]
resPe=rle(diff(subtimes)==1)
# returns lengths of runs for which the difference in plausible indices is 1
runPeLength = max(resPe$lengths[which(resPe$values)]) # get the max length of
# the longest run
dummyPe=0
jPe=1
while(dummyPe==0 & jPe<length(subtimes)){
  startPeDay=subtimes[jPe]
  endPeDay=subtimes[(jPe+runPeLength)]
  if(startPeDay+runPeLength==endPeDay){
    startPeIndex=which(subtimes==startPeDay)
    dummyPe=1}
  
  jPe = jPe+1 }
tvals = subtimes[(startPeIndex):(startPeIndex+runPeLength)]
xt=subx[(startPeIndex):(startPeIndex+runPeLength)]
rbcToFit = subrbc[(startPeIndex):(startPeIndex+runPeLength)]
paraToFit = subpara[(startPeIndex):(startPeIndex+runPeLength)]
gamToFit = subgams[(startPeIndex):(startPeIndex+runPeLength)]

for (extraDays in c(1:(tau+1))){ # add one to tau because commitment
  # occurs one day prior to gametocyte development
  extrat = startPeDay+runPeLength+extraDays
  # test that the extra day was included in the data set
  if(extrat%in%mouse$Day){
    gamIndex=which(mouse$Day==extrat)
    # test that gam count is included in the data set,
    if(is.na(mouse$Gam[gamIndex])==FALSE){
      gamToFit=append(gamToFit,mouse$Gam[gamIndex])}
  } # end conditional
} # end for loop
length(rbcToFit) <- length(gamToFit)
length(paraToFit) <- length(gamToFit)
dataToFit = cbind(rbcToFit,paraToFit,gamToFit)
numObs = length(which(is.na(gamToFit)==FALSE))-tau # the first tau observations are unusable
convTime = seq(tvals[1],by=1,length=(length(gamToFit)-tau-1)) # days corresponding to the
# transmission investment to be estimated
gamCountTime = seq(tvals[1]+tau,by=1,length=(length(gamToFit)-tau))
# (because there is no corresponding effective propagation number,
# and the (tau+1) entry of the gamToFit vector serves as the initial gametocyte count)

# best guess for gametocyte mortality rate
mug = (log(2)/14)*24
candidateSplines = c(0,1,2,3,5) # degrees of freedom needed for candidate splines
nParmList = c(1:5)+2 # associated number of parameters
# print notification if there are too few observations to fit even constant conversion:
if(numObs<3){print("Error: too few observations to fit simplest model.")}
# no point in fitting splines that are too complicated to be compared with F-tests:
if(min(nParmList)<=numObs){
  degrees = candidateSplines[nParmList<numObs]
  if(min(nParmList)==numObs){degrees = min(candidateSplines)}
  bestFit = as.data.frame(matrix(NA, ncol = (length(degrees)+5), nrow = length(degrees)))
  colnames(bestFit) <- c(paste("p",c(1:(length(degrees)+2))),"numParms",
                         "numObs","sse")
  for (val in c(1:length(degrees))){
    dg=degrees[val]
    print(dg)
    if(dg<4){
      if(dg==0){sVals = matrix(0.5,ncol=1,nrow = length(convTime))}
      if(dg>0){sVals = bs(convTime,degree=dg,intercept=TRUE)}}
    if(dg>=4){sVals = bs(convTime,df=dg,intercept=TRUE)}
    # define objective function after creating sVals spline object
    gobs <- function(parms,data){
      cparms = parms[1:(length(parms)-2)]
      cVal = exp(-exp(sVals%*%cparms))
      epsilon = maxCarryover*exp(-exp(parms[(length(parms)-1)]))
      G3est = exp(parms[(length(parms))])
      Stminus3 = data[,1]
      Itminus3 = data[,2]
      Gt = data[(tau+1):length(Stminus3),3]
      GtPred = rep(NA, length(Gt))
      GtPred[1] = G3est
      for (Gindex in c(2:length(GtPred))){
        j=c(1:(Gindex-1))
        GtPred[Gindex]=sum((epsilon^((Gindex-1)-j))*(cVal[j])*xt[j]*
                             Itminus3[j]*Stminus3[j])+(epsilon^(Gindex-1))*G3est
      }
      GtPred[GtPred>1e20]=1e20
      sse <- sum((log(GtPred+1)-log(Gt+1))^2,na.rm=TRUE)
    } # end gobs fx
    # loop to estimate conversion rates by finding coefficients
    # of spline basis functions
    tries = 1000 # tries to fit lowest number of parameter values
    mugHi = (log(2)/5)*24
    mugLo = (log(2)/41)*24 # confidence intervals from Reece et al. 2003
    minEps = exp(-mugHi) # minimum allowable epsilon
    maxEps = exp(-mugLo) # maximum allowable epsilon
    parms0 = c(runif(ncol(sVals),min=-45,max=85),log(-log(runif(1, min=minEps, max = maxEps))), log(1+rgamma(1,shape = 1/0.0582,scale = 0.0582*gamToFit[(tau+1)])))
    parmTries = matrix(NA, nrow = tries, ncol = length(parms0)+1)
    for (take in c(1:tries)){
      dummy=1
      while(dummy!=0){
        convFit <- optim(parms0, gobs, data=dataToFit, control=c(maxit=5000))
        dummy=convFit$convergence
        parms0 = c(runif(ncol(sVals),min=-45,max=85),log(-log(runif(1, min=minEps, max = maxEps))), log(1+rgamma(1,shape = 1/0.0582,scale = 0.0582*gamToFit[(tau+1)])))
        sseVal = gobs(convFit$par, data=dataToFit)
        print(c(i,take,convFit$convergence,parms0))
      } # end while loop to get convergence
      parmTries[take,] = c(convFit$par,sseVal)
    } # end loop to get multiple convergent tries with different
    # starting parameters
    # set bar for sse
    if(degrees[val]==min(degrees)){minSSE = min(parmTries[,(length(parms0)+1)])}
    if(degrees[val]>min(degrees)){
      while(min(parmTries[,(length(parms0)+1)])>minSSE){
        take=take+1
        parms0 = c(runif(ncol(sVals),min=-45,max=85),log(-log(runif(1, min=minEps, max = maxEps))), log(1+rgamma(1,shape = 1/0.0582,scale = 0.0582*gamToFit[(tau+1)])))
        convFit <- optim(parms0, gobs, data=dataToFit, control=c(maxit=5000))
        print(c(i,take,convFit$convergence,parms0))
        if(convFit$convergence==0){
          sseVal = gobs(convFit$par, data=dataToFit)
          newTry = c(convFit$par,sseVal)
          parmTries = rbind(parmTries,newTry)}
      } # end while loop
    }
    bestrow = parmTries[which.min(parmTries[,(length(parms0)+1)]),1:length(parms0)]
    parms = bestrow
    bestFit[val,1:length(convFit$par)] = parms
    numParms = length(convFit$par)
    bestFit$numParms[val] = numParms
    cparms = parms[1:(length(parms)-2)]
    cVal = exp(-exp(sVals%*%cparms))
    filelab = paste("ConversionMouse", i, "Degree", dg, ".txt", sep = '')
    write.table(cVal,filelab)
    epsilon = maxCarryover*exp(-exp(parms[(length(parms)-1)]))
    G3est = exp(parms[(length(parms))])
    Stminus3 = dataToFit[,1]
    Itminus3 = dataToFit[,2]
    Gt = dataToFit[(tau+1):length(Stminus3),3]
    bestFit$numObs[val] = numObs
    
    GtPred = rep(NA, length(Gt))
    GtPred[1] = G3est
    for (Gindex in c(2:length(GtPred))){
      j=c(1:(Gindex-1))
      GtPred[Gindex]=sum((epsilon^((Gindex-1)-j))*(cVal[j])*xt[j]*
                           Itminus3[j]*Stminus3[j])+(epsilon^(Gindex-1))*G3est
    }
    GtPred[GtPred>1e20]=1e20 # end predicting G by gobs algorithm
    
    sse <- sum((log(GtPred+1)-log(Gt+1))^2,na.rm=TRUE)
    minSSE=sse
    bestFit$sse[val] = sse
    res = as.data.frame(cbind(Gt,GtPred))
    write.table(res, paste("ConversionMouse", i, "Degree", dg, "Pred.txt", sep = ''))
    # plot fit
    # get index of any NAs in gam counts
    gamNA = which(is.na(Gt))
    par(mfrow = c(1,1), bty = "n", mar = c(5,5,3,1))
    plot(gamCountTime, log(Gt+1)-log(GtPred+1), pch = 16, col = "black",
         xlab = "t", ylab = "Residual gametocyte abundance",
         main = paste("degree = ", dg, sep = ""))
    if(any(is.na(Gt))){
      points(gamCountTime[gamNA],rep(0,length(gamNA)),pch = 4, col = "red")
    }
  } # end degree loop
  # write results table
  resLab = paste("SplineFitsMouse", i, ".txt", sep = '')
  write.table(bestFit,resLab)
} # end conditional regarding number of data points
# run F-test
res = read.table(paste("SplineFitsMouse",i,".txt",sep=''))
m=1
k=2
pVal=1
forwardseln = 1
while(k<=length(res[,1]) & pVal>0.05){
  pVal = getF(res$numObs[1],res$numParms[m],res$sse[m],res$numParms[k],res$sse[k])
  print(c(m,k,pVal))
  if(pVal<0.05){forwardseln=k; m=k; pVal=1}
  k=k+1
}
bestPar = res[forwardseln,1:(res$numParms[forwardseln])]
bestEpsFull = maxCarryover*exp(-exp(bestPar[(length(bestPar)-1)]))
bestEps = c(bestEpsFull[[1]])
conv = read.table(paste("ConversionMouse",i,"Degree",degrees[forwardseln],".txt",sep=''))
bestConv = conv[,1]
gamEst = read.table(paste("ConversionMouse",i,"Degree",degrees[forwardseln],"Pred.txt",sep=''))
length(convTime) <- length(gamCountTime)
length(bestConv) <- length(gamCountTime)
length(bestEps) <- length(gamCountTime)
res.output = as.data.frame(cbind(convTime,bestConv,gamCountTime,gamEst$Gt,gamEst$GtPred,bestEps))
colnames(res.output) <- c("Days","Conversion","GamDays","Gt","GtPred","epsilon")
assign(paste("estConv",i,sep=''),res.output)
write.table(res.output,paste("estConv",i,".txt",sep=''))

plot(estConv1$Days,estConv1$Conversion, type = "o", col = "purple3",pch = 16)
